# Supplementary material for: Analysis of Electrochemical Performance with Dispersion Degree of CNTs in Electrode According to Ultrasonication Process and Slurry Viscosity for Lithium-Ion Battery
Source: Nanomaterials (Basel). 2022 Dec 1;12(23):4271. doi: 10.3390/nano12234271 (PMC9735946; doi:10.3390/nano12234271)
Supplement: Supplementary file 1 [file nanomaterials-12-04271-s001.zip]

Archive with 1 entries (1 files):
- nanomaterials-2052655-supplementary.pdf
